# Supplementary material for: Profiles of stress hormones in relation to DENV serotypes among dengue-positive patients
Source: PLoS One. 2026 Apr 24;21(4):e0344532. doi: 10.1371/journal.pone.0344532 (PMC13108801; doi:10.1371/journal.pone.0344532)
Supplement: S1 File — (XLSX) [file pone.0344532.s002.xlsx]

## Sheet: DNV_SPSS File_All Data_Final_SK
SNO	SampleClassification	Age	Gender	NS1Antigen	DenguePCRCT	DengueSerotype	SampleSubClassification	Cortisol	Epinephrine	Hb	RBCs	WBCs	Platelets	Sanple4Subclassifications	New3DengueSerotype	AgeCategories	Age2Categories	PlateletsCategories	HbCategories	WBcCategories	CtValuesCategories
1	2	28	1	1	28	1	2	#NULL!	#NULL!	15.2	4.73	4.2	214	2	1	2	2	2	2	2	2
2	2	4	2	1	33	1	2	88.1	639	12.1	4.87	16.9	538	2	1	1	1	2	2	2	3
3	2	25	1	1	25	1	2	#NULL!	#NULL!	14	4.71	5.3	263	2	1	2	2	2	2	2	1
4	2	32	2	1	34	1	2	85.6	323.4	12.1	4.67	6	200	2	1	2	2	2	2	2	3
5	2	30	1	1	18	2	3	113.1	123.2	15.1	4.5	5.9	81	3	2	2	2	1	2	2	1
6	2	48	1	1	32	3	4	79.8	48.6	14.5	5.11	8.4	204	4	3	3	2	2	2	2	3
7	2	36	2	1	30	3	4	95.4	53.9	14	5.01	3	141	4	3	2	2	1	2	1	2
8	2	13	2	1	22	1	2	104.9	307.1	11.9	4.1	5.5	195	2	1	1	1	2	1	2	1
9	2	19	1	1	27	1	2	75.5	1430.1	14.9	5.19	2.6	118	2	1	2	2	1	2	1	2
10	2	24	1	1	29	1	2	114.6	94.4	14.6	4.64	9.3	279	2	1	2	2	2	2	2	2
11	2	26	1	1	31	1	2	#NULL!	#NULL!	12.9	4.6	5.2	130	2	1	2	2	1	2	2	3
12	2	71	1	1	30	1	2	#NULL!	#NULL!	15.1	4.8	2.2	110	2	1	3	2	1	2	1	2
13	2	53	1	1	20	1	2	114.7	36.4	14.7	4.8	6.8	154	2	1	3	2	2	2	2	1
14	2	35	1	1	26	1	2	#NULL!	#NULL!	14.5	5.07	6.8	171	2	1	2	2	2	2	2	2
15	2	27	2	1	32	1	2	80.2	437.6	12.1	4.67	6	200	2	1	2	2	2	2	2	3
16	2	47	2	1	29	1	2	#NULL!	#NULL!	12.3	5.01	4.5	122	2	1	3	2	1	2	2	2
17	2	36	1	1	26	1	2	#NULL!	#NULL!	15.6	5.34	3.5	137	2	1	2	2	1	2	1	2
18	2	33	1	1	30	1	2	#NULL!	#NULL!	14	4.6	3.8	132	2	1	2	2	1	2	1	2
19	2	29	2	1	30	1	2	#NULL!	#NULL!	13	4.23	5.1	179	2	1	2	2	2	2	2	2
20	2	49	1	1	22	1	2	112.6	31.7	12.7	4.63	4.2	162	2	1	3	2	2	2	2	1
21	2	42	2	1	28	1	2	#NULL!	#NULL!	12.1	4.31	4	118	2	1	2	2	1	2	2	2
22	2	29	1	1	23	1	2	#NULL!	#NULL!	13	4.23	5.1	179	2	1	2	2	2	2	2	1
23	2	38	1	1	20	2	3	67	384.9	12.7	4.31	3.4	76	3	2	2	2	1	2	1	1
24	2	28	1	1	25	2	3	190.2	115.8	15.5	4.65	2.5	91	3	2	2	2	1	2	1	1
25	2	41	1	1	26	1	2	#NULL!	#NULL!	13	4.23	6.1	179	2	1	2	2	2	2	2	2
26	2	19	1	1	30	1	2	#NULL!	#NULL!	13.1	4.79	3.8	138	2	1	2	2	1	2	1	2
27	2	23	1	1	18	1	2	61.6	538.8	13.2	4.91	7.3	145	2	1	2	2	1	2	2	1
28	2	13	1	1	25	1	2	60.2	#NULL!	12.9	4.6	5.2	130	2	1	1	1	1	2	2	1
29	2	16	1	1	27	1	2	#NULL!	#NULL!	13.8	4.45	3.8	115	2	1	1	1	1	2	1	2
30	2	10	2	1	22	1	2	#NULL!	#NULL!	12.9	4.07	5.2	313	2	1	1	1	2	2	2	1
31	2	25	1	1	26	1	2	#NULL!	#NULL!	14.2	4.69	3.6	156	2	1	2	2	2	2	1	2
32	2	48	1	1	28	1	2	#NULL!	#NULL!	15.4	4.96	8.6	241	2	1	3	2	2	2	2	2
33	2	32	2	1	30	1	2	93.8	365.8	12.1	4.67	6	200	2	1	2	2	2	2	2	2
34	2	45	1	1	25	1	2	#NULL!	#NULL!	14	5.98	3	155	2	1	2	2	2	2	1	1
35	2	41	1	1	23	1	2	44.5	89	16	5.13	5.1	143	2	1	2	2	1	2	2	1
36	2	55	1	1	28	1	2	#NULL!	#NULL!	14.8	4.85	8.2	258	2	1	3	2	2	2	2	2
37	2	24	1	1	32	1	2	#NULL!	#NULL!	12.9	4.6	5.2	130	2	1	2	2	1	2	2	3
38	2	19	2	1	27	1	2	#NULL!	#NULL!	12.7	4.1	3.3	100	2	1	2	2	1	2	1	2
39	2	24	1	1	23	1	2	#NULL!	#NULL!	14.6	4.34	5.3	146	2	1	2	2	1	2	2	1
40	2	22	1	1	25	1	2	#NULL!	#NULL!	14.4	4.99	3.3	128	2	1	2	2	1	2	1	1
41	2	24	1	1	24	2	3	69.7	93.5	16.3	5.34	8.1	138	3	2	2	2	1	2	2	1
42	2	8	1	1	26	2	3	89.5	775.1	12.4	5.24	8	152	3	2	1	1	2	2	2	2
43	2	35	1	1	27	2	3	128.6	98	13.1	4.82	2.5	110	3	2	2	2	1	2	1	2
44	2	27	1	1	24	2	3	73.8	72.3	14.7	4.8	2.1	141	3	2	2	2	1	2	1	1
45	2	47	1	1	26	1	2	#NULL!	#NULL!	17.7	5.84	2.7	122	2	1	3	2	1	2	1	2
46	2	36	1	1	30	1	2	#NULL!	#NULL!	12.2	3.98	2.2	94	2	1	2	2	1	2	1	2
47	2	33	1	1	22	1	2	100.4	44.8	15.3	5.12	2.6	130	2	1	2	2	1	2	1	1
48	2	29	1	1	27	1	2	#NULL!	#NULL!	14.3	5.43	5.6	150	2	1	2	2	2	2	2	2
49	2	49	1	1	28	3	4	131.9	49	11.2	3.96	5	175	4	3	3	2	2	1	2	2
50	2	42	1	1	30	1	2	#NULL!	#NULL!	13.1	4.82	2.5	110	2	1	2	2	1	2	1	2
51	2	29	1	1	25	2	3	87.6	105.4	16.7	6.29	3.2	151	3	2	2	2	2	2	1	1
52	2	38	1	1	28	2	3	22.3	140.6	14.9	5.17	10.2	282	3	2	2	2	2	2	2	2
53	2	21	1	1	26	1	2	68.9	55.1	14.8	4.26	2	69	2	1	2	2	1	2	1	2
54	2	18	2	1	25	1	2	#NULL!	#NULL!	13.4	4.64	2.3	213	2	1	2	2	2	2	1	1
55	2	25	1	1	23	1	2	#NULL!	#NULL!	12	4.9	7.5	308	2	1	2	2	2	2	2	1
56	2	27	1	1	26	1	2	#NULL!	#NULL!	15.4	5.47	2.9	112	2	1	2	2	1	2	1	2
57	2	22	1	1	24	1	2	#NULL!	#NULL!	15.8	4.79	4	130	2	1	2	2	1	2	2	1
58	2	26	1	1	20	2	3	77.1	62.4	13.9	4.81	8.4	235	3	2	2	2	2	2	2	1
59	2	29	1	1	25	4	5	75.3	61.6	14.2	4.77	4.3	176	#NULL!	#NULL!	2	2	2	2	2	1
60	2	30	1	1	27	1	2	#NULL!	#NULL!	14.5	4.45	6.6	222	2	1	2	2	2	2	2	2
61	2	28	1	1	22	2	3	67.3	90.2	14.4	5.22	3.9	173	3	2	2	2	2	2	1	1
62	2	20	1	1	28	1	2	85.7	57	14.5	4.81	4.6	160	2	1	2	2	2	2	2	2
63	2	21	1	1	26	1	2	#NULL!	#NULL!	15.1	5.15	4.2	222	2	1	2	2	2	2	2	2
64	2	29	1	1	24	1	2	#NULL!	#NULL!	14	5.86	7.9	242	2	1	2	2	2	2	2	1
65	2	29	1	1	25	1	2	#NULL!	#NULL!	14.6	5.22	2.6	100	2	1	2	2	1	2	1	1
66	2	31	1	1	21	1	2	159.8	320	16	5	3.6	121	2	1	2	2	1	2	1	1
67	2	37	1	1	18	1	2	#NULL!	#NULL!	13.2	5	2.5	161	2	1	2	2	2	2	1	1
68	2	36	1	1	25	2	3	135	116	14	4.63	5.3	194	3	2	2	2	2	2	2	1
69	2	24	1	1	27	1	2	#NULL!	#NULL!	14.8	5.19	4.9	146	2	1	2	2	1	2	2	2
70	2	44	1	1	22	1	2	#NULL!	#NULL!	13.7	4.92	4.5	117	2	1	2	2	1	2	2	1
71	2	38	2	1	26	1	2	55.1	47.8	15.1	5.05	2.6	81	2	1	2	2	1	2	1	2
72	2	21	1	1	29	2	3	#NULL!	#NULL!	15.5	4.93	6.9	175	3	2	2	2	2	2	2	2
73	2	42	1	1	30	2	3	65.6	93	13.4	4.81	4.4	157	3	2	2	2	2	2	2	2
74	2	22	1	1	28	1	2	#NULL!	#NULL!	13.1	4.51	1.7	108	2	1	2	2	1	2	1	2
75	2	25	1	1	20	1	2	40	96.7	15.7	4.93	4.9	141	2	1	2	2	1	2	2	1
76	2	41	1	1	29	2	3	99.6	68.8	16.1	5.24	4.1	141	3	2	2	2	1	2	2	2
77	2	47	1	1	26	1	2	#NULL!	#NULL!	14.2	6.81	4.6	175	2	1	3	2	2	2	2	2
78	2	21	1	1	19	1	2	95.5	57.4	13.7	4.92	4.5	117	2	1	2	2	1	2	2	1
79	2	21	1	1	27	1	2	73.6	78.3	5.8	3.55	2	308	2	1	2	2	2	1	1	2
80	2	46	1	1	30	1	2	47.7	90.9	16.3	5.53	4.1	200	2	1	3	2	2	2	2	2
81	2	34	1	1	26	1	2	#NULL!	#NULL!	16.1	5.11	3.5	130	2	1	2	2	1	2	1	2
82	2	29	1	1	22	1	2	#NULL!	#NULL!	13	4.22	4.1	188	2	1	2	2	2	2	2	1
83	2	52	1	1	24	2	3	141	404.8	15.3	4.89	2.6	80	3	2	3	2	1	2	1	1
84	2	28	1	1	20	1	2	23.9	34.3	16.3	5.53	4.1	200	2	1	2	2	2	2	2	1
85	2	34	1	1	25	1	2	#NULL!	#NULL!	13.9	4.85	5.6	206	2	1	2	2	2	2	2	1
86	2	47	1	1	28	2	3	69.4	61.5	16.1	5.24	4.1	141	3	2	3	2	1	2	2	2
87	2	36	#NULL!	1	26	1	2	#NULL!	#NULL!	14.2	4.7	6.4	190	2	1	2	2	2	2	2	2
88	2	24	1	1	24	1	2	#NULL!	#NULL!	15.5	4.81	4.8	181	2	1	2	2	2	2	2	1
89	2	18	1	1	20	2	3	72.7	62.3	14.4	5.46	8.4	133	3	2	2	2	1	2	2	1
90	2	21	1	1	25	2	3	95.4	98.8	15.3	5.19	6.2	230	3	2	2	2	2	2	2	1
91	2	47	1	1	24	3	4	69.7	180.3	15.7	4.41	2.6	85	4	3	3	2	1	2	1	1
92	2	23	1	1	22	1	2	#NULL!	#NULL!	14	4.57	6.4	152	2	1	2	2	2	2	2	1
93	2	21	1	1	20	2	3	65.6	137.7	15.1	4.38	2.8	65	3	2	2	2	1	2	1	1
94	2	29	1	1	26	1	2	#NULL!	#NULL!	14.6	4.83	3.7	145	2	1	2	2	1	2	1	2
95	2	29	1	1	23	1	2	#NULL!	#NULL!	15.1	4.95	4.5	145	2	1	2	2	1	2	2	1
96	2	31	1	1	25	1	2	74.4	208.5	14.9	4.99	6	162	2	1	2	2	2	2	2	1
97	2	37	1	1	21	1	2	123.5	31.7	15.1	4.38	2.8	65	2	1	2	2	1	2	1	1
98	2	36	1	1	18	1	2	68.3	26.4	17.3	5.73	4.5	70	2	1	2	2	1	2	2	1
99	2	24	1	1	25	1	2	#NULL!	#NULL!	16.1	5.03	3.9	176	2	1	2	2	2	2	1	1
100	2	44	1	1	28	1	2	#NULL!	#NULL!	14.4	4.84	6.3	220	2	1	2	2	2	2	2	2
101	2	25	1	1	22	1	2	#NULL!	#NULL!	13.9	4.32	4.6	205	2	1	2	2	2	2	2	1
102	2	32	2	1	27	1	2	#NULL!	#NULL!	13.2	4.76	7.6	289	2	1	2	2	2	2	2	2
103	2	25	1	1	29	1	2	#NULL!	#NULL!	15.4	4.85	3.6	224	2	1	2	2	2	2	1	2
104	2	29	1	1	24	1	2	#NULL!	#NULL!	14.2	4.7	6.4	190	2	1	2	2	2	2	2	1
105	2	32	1	1	22	1	2	79.9	134.8	13.6	4.48	6.4	252	2	1	2	2	2	2	2	1
106	2	19	1	1	23	1	2	#NULL!	#NULL!	14.7	4.63	4.4	215	2	1	2	2	2	2	2	1
107	2	30	1	1	26	1	2	#NULL!	#NULL!	14.5	4.32	6.7	184	2	1	2	2	2	2	2	2
108	2	25	1	1	32	1	2	#NULL!	#NULL!	14.9	4.99	6	162	2	1	2	2	2	2	2	3
109	2	24	2	1	19	1	2	39.3	38.1	15.1	4.38	2.8	65	2	1	2	2	1	2	1	1
110	2	15	1	1	23	1	2	61.5	24.9	16.1	5.07	2.1	81	2	1	1	1	1	2	1	1
111	2	49	1	1	26	1	2	#NULL!	#NULL!	14.8	5.34	5.5	258	2	1	3	2	2	2	2	2
112	2	14	1	1	25	1	2	#NULL!	#NULL!	13.8	4.86	8.5	180	2	1	1	1	2	2	2	1
113	2	33	1	1	22	1	2	#NULL!	#NULL!	15.3	5.55	3.6	160	2	1	2	2	2	2	1	1
114	2	41	1	1	28	1	2	#NULL!	#NULL!	13.9	4.76	5	159	2	1	2	2	2	2	2	2
115	2	62	2	1	30	1	2	131.9	69.1	14.4	5.46	8.4	133	2	1	3	2	1	2	2	2
116	2	21	1	1	32	1	2	#NULL!	#NULL!	13.3	4.55	6.2	82	2	1	2	2	1	2	2	3
117	2	28	1	1	24	1	2	#NULL!	#NULL!	14.9	4.51	10.5	130	2	1	2	2	1	2	2	1
118	2	25	1	1	26	1	2	#NULL!	#NULL!	13.9	4.32	4.6	205	2	1	2	2	2	2	2	2
119	2	18	1	1	24	1	2	123.7	53.5	15.7	4.93	4.9	141	2	1	2	2	1	2	2	1
120	2	26	2	1	18	1	2	54.1	263.5	13.3	4.55	6.2	82	2	1	2	2	1	2	2	1
121	2	42	1	1	25	1	2	#NULL!	#NULL!	16.6	5.13	6.6	196	2	1	2	2	2	2	2	1
122	2	33	2	1	27	1	2	#NULL!	#NULL!	12.7	3.71	6.7	165	2	1	2	2	2	2	2	2
123	2	44	1	1	22	1	2	#NULL!	#NULL!	16.1	5.24	4.1	141	2	1	2	2	1	2	2	1
124	2	21	1	1	20	1	2	#NULL!	#NULL!	16	5.31	6.2	71	2	1	2	2	1	2	2	1
125	2	23	1	1	21	1	2	#NULL!	#NULL!	16.1	5.84	3.1	142	2	1	2	2	1	2	1	1
126	2	33	1	1	27	1	2	#NULL!	#NULL!	14.5	5.35	2.4	111	2	1	2	2	1	2	1	2
127	2	72	1	1	25	1	2	157.5	40.9	13.6	4.46	5.3	100	2	1	3	2	1	2	2	1
128	2	31	2	1	21	2	3	76	58.6	10.6	3.59	3.9	200	3	2	2	2	2	1	1	1
129	2	41	1	1	23	1	2	#NULL!	#NULL!	18.5	6.1	4	35	2	1	2	2	1	2	2	1
130	2	25	1	1	28	1	2	#NULL!	#NULL!	14.4	4.31	8.4	194	2	1	2	2	2	2	2	2
131	2	22	1	1	21	2	3	#NULL!	#NULL!	14.4	5.66	4.1	133	3	2	2	2	1	2	2	1
132	2	49	1	1	23	3	4	#NULL!	#NULL!	15.7	5.65	4.3	170	4	3	3	2	2	2	2	1
133	2	26	1	1	27	1	2	#NULL!	#NULL!	13.9	4.5	4.2	152	2	1	2	2	2	2	2	2
134	2	33	1	1	24	1	2	#NULL!	#NULL!	12.7	3.71	6.7	165	2	1	2	2	2	2	2	1
135	2	45	1	1	26	2	3	#NULL!	#NULL!	15.2	4.69	2.6	84	3	2	2	2	1	2	1	2
136	2	35	1	1	28	1	2	#NULL!	#NULL!	15.7	5.32	6.9	230	2	1	2	2	2	2	2	2
137	2	38	1	1	24	1	2	#NULL!	#NULL!	16.8	5.49	4.3	135	2	1	2	2	1	2	2	1
138	2	52	2	1	26	1	2	#NULL!	#NULL!	15.5	5.18	3.8	168	2	1	3	2	2	2	1	2
139	2	60	1	1	25	1	2	#NULL!	#NULL!	13.3	4.55	6.2	82	2	1	3	2	1	2	2	1
140	2	47	1	1	27	1	2	#NULL!	#NULL!	15.3	4.71	6	261	2	1	3	2	2	2	2	2
141	2	43	1	1	22	1	2	#NULL!	#NULL!	18.5	5.9	4.5	95	2	1	2	2	1	2	2	1
142	2	36	2	1	31	1	2	#NULL!	#NULL!	13.3	4.55	6.2	82	2	1	2	2	1	2	2	3
143	2	31	1	1	19	1	2	#NULL!	#NULL!	13.6	4.46	5.3	95	2	1	2	2	1	2	2	1
144	2	16	1	1	22	1	2	#NULL!	#NULL!	14.4	4.55	3.2	106	2	1	1	1	1	2	1	1
145	2	14	1	1	28	1	2	#NULL!	#NULL!	11.8	5.36	5	150	2	1	1	1	2	1	2	2
146	2	51	1	1	20	1	2	#NULL!	#NULL!	14.3	4.71	4.3	98	2	1	3	2	1	2	2	1
147	2	35	1	1	32	1	2	#NULL!	#NULL!	12.7	3.71	6.7	165	2	1	2	2	2	2	2	3
148	2	44	1	1	31	1	2	#NULL!	#NULL!	14.4	5.46	8.4	133	2	1	2	2	1	2	2	3
149	2	61	1	1	24	2	3	#NULL!	#NULL!	14.5	5.02	7	117	3	2	3	2	1	2	2	1
150	2	39	2	1	29	1	2	#NULL!	#NULL!	12.7	3.71	6.7	165	2	1	2	2	2	2	2	2
151	1	23	2	#NULL!	#NULL!	#NULL!	1	177	613	#NULL!	#NULL!	#NULL!	#NULL!	1	#NULL!	2	2	#NULL!	#NULL!	#NULL!	#NULL!
152	1	24	2	#NULL!	#NULL!	#NULL!	1	219.3	117.8	#NULL!	#NULL!	#NULL!	#NULL!	1	#NULL!	2	2	#NULL!	#NULL!	#NULL!	#NULL!
153	1	24	1	#NULL!	#NULL!	#NULL!	1	148.3	1077.4	#NULL!	#NULL!	#NULL!	#NULL!	1	#NULL!	2	2	#NULL!	#NULL!	#NULL!	#NULL!
154	1	23	2	#NULL!	#NULL!	#NULL!	1	116.9	891.9	#NULL!	#NULL!	#NULL!	#NULL!	1	#NULL!	2	2	#NULL!	#NULL!	#NULL!	#NULL!
155	1	22	2	#NULL!	#NULL!	#NULL!	1	104	811.7	#NULL!	#NULL!	#NULL!	#NULL!	1	#NULL!	2	2	#NULL!	#NULL!	#NULL!	#NULL!
156	1	39	1	#NULL!	#NULL!	#NULL!	1	198.2	288.6	#NULL!	#NULL!	#NULL!	#NULL!	1	#NULL!	2	2	#NULL!	#NULL!	#NULL!	#NULL!
157	1	20	1	#NULL!	#NULL!	#NULL!	1	107.6	596.7	#NULL!	#NULL!	#NULL!	#NULL!	1	#NULL!	2	2	#NULL!	#NULL!	#NULL!	#NULL!
158	1	20	1	#NULL!	#NULL!	#NULL!	1	212.8	690.4	#NULL!	#NULL!	#NULL!	#NULL!	1	#NULL!	2	2	#NULL!	#NULL!	#NULL!	#NULL!
159	1	25	2	#NULL!	#NULL!	#NULL!	1	227.3	154.4	#NULL!	#NULL!	#NULL!	#NULL!	1	#NULL!	2	2	#NULL!	#NULL!	#NULL!	#NULL!
160	1	23	2	#NULL!	#NULL!	#NULL!	1	227.5	775.1	#NULL!	#NULL!	#NULL!	#NULL!	1	#NULL!	2	2	#NULL!	#NULL!	#NULL!	#NULL!
161	1	22	2	#NULL!	#NULL!	#NULL!	1	145.3	537.4	#NULL!	#NULL!	#NULL!	#NULL!	1	#NULL!	2	2	#NULL!	#NULL!	#NULL!	#NULL!
162	1	22	2	#NULL!	#NULL!	#NULL!	1	160.7	113.3	#NULL!	#NULL!	#NULL!	#NULL!	1	#NULL!	2	2	#NULL!	#NULL!	#NULL!	#NULL!
163	1	21	2	#NULL!	#NULL!	#NULL!	1	156.8	401.9	#NULL!	#NULL!	#NULL!	#NULL!	1	#NULL!	2	2	#NULL!	#NULL!	#NULL!	#NULL!
164	1	20	2	#NULL!	#NULL!	#NULL!	1	187.6	310.1	#NULL!	#NULL!	#NULL!	#NULL!	1	#NULL!	2	2	#NULL!	#NULL!	#NULL!	#NULL!
165	1	23	2	#NULL!	#NULL!	#NULL!	1	188.7	190.8	#NULL!	#NULL!	#NULL!	#NULL!	1	#NULL!	2	2	#NULL!	#NULL!	#NULL!	#NULL!
