# Supplementary material for: Profiles of stress hormones in relation to DENV serotypes among dengue-positive patients
Source: PLoS One. 2026 Apr 24;21(4):e0344532. doi: 10.1371/journal.pone.0344532 (PMC13108801; doi:10.1371/journal.pone.0344532)
Supplement: S2 File — (XLSX) [file pone.0344532.s003.xlsx]

## Sheet: DENV_Data
SNO	Age	Dengue NS1 Antigen	Dengue PCR CT	HB	RBC	WBC	Platelets	Serotype
2	4	Positive	33	12.1	4.87	16.9	538	1
27	23	Positive	18	13.2	4.91	7.3	145	1
120	26	Positive	18	13.3	4.55	6.2	82	1
98	36	Positive	18	17.3	5.73	4.5	70	1
67	37	Positive	18	13.2	5	2.5	161	1
145	14	Positive	28	11.8	5.36	5	150	1
78	21	Positive	19	13.7	4.92	4.5	117	1
29	16	Positive	27	13.8	4.45	3.8	115	1
109	24	Positive	19	15.1	4.38	2.8	65	1
143	31	Positive	19	13.6	4.46	5.3	95	1
124	21	Positive	20	16	5.31	6.2	71	1
75	25	Positive	20	15.7	4.93	4.9	141	1
9	19	Positive	27	14.9	5.19	2.6	118	1
26	19	Positive	30	13.1	4.79	3.8	138	1
38	19	Positive	27	12.7	4.1	3.3	100	1
84	28	Positive	20	16.3	5.53	4.1	200	1
62	20	Positive	28	14.5	4.81	4.6	160	1
146	51	Positive	20	14.3	4.71	4.3	98	1
13	53	Positive	20	14.7	4.8	6.8	154	1
125	23	Positive	21	16.1	5.84	3.1	142	1
66	31	Positive	21	16	5	3.6	121	1
97	37	Positive	21	15.1	4.38	2.8	65	1
30	10	Positive	22	12.9	4.07	5.2	313	1
8	13	Positive	22	11.9	4.1	5.5	195	1
144	16	Positive	22	14.4	4.55	3.2	106	1
92	23	Positive	22	14	4.57	6.4	152	1
101	25	Positive	22	13.9	4.32	4.6	205	1
82	29	Positive	22	13	4.22	4.1	188	1
105	32	Positive	22	13.6	4.48	6.4	252	1
47	33	Positive	22	15.3	5.12	2.6	130	1
113	33	Positive	22	15.3	5.55	3.6	160	1
141	43	Positive	22	18.5	5.9	4.5	95	1
70	44	Positive	22	13.7	4.92	4.5	117	1
123	44	Positive	22	16.1	5.24	4.1	141	1
20	49	Positive	22	12.7	4.63	4.2	162	1
110	15	Positive	23	16.1	5.07	2.1	81	1
106	19	Positive	23	14.7	4.63	4.4	215	1
39	24	Positive	23	14.6	4.34	5.3	146	1
55	25	Positive	23	12	4.9	7.5	308	1
22	29	Positive	23	13	4.23	5.1	179	1
95	29	Positive	23	15.1	4.95	4.5	145	1
35	41	Positive	23	16	5.13	5.1	143	1
129	41	Positive	23	18.5	6.1	4	35	1
119	18	Positive	24	15.7	4.93	4.9	141	1
57	22	Positive	24	15.8	4.79	4	130	1
88	24	Positive	24	15.5	4.81	4.8	181	1
117	28	Positive	24	14.9	4.51	10.5	130	1
64	29	Positive	24	14	5.86	7.9	242	1
104	29	Positive	24	14.2	4.7	6.4	190	1
134	33	Positive	24	12.7	3.71	6.7	165	1
137	38	Positive	24	16.8	5.49	4.3	135	1
28	13	Positive	25	12.9	4.6	5.2	130	1
112	14	Positive	25	13.8	4.86	8.5	180	1
54	18	Positive	25	13.4	4.64	2.3	213	1
40	22	Positive	25	14.4	4.99	3.3	128	1
99	24	Positive	25	16.1	5.03	3.9	176	1
3	25	Positive	25	14	4.71	5.3	263	1
65	29	Positive	25	14.6	5.22	2.6	100	1
96	31	Positive	25	14.9	4.99	6	162	1
85	34	Positive	25	13.9	4.85	5.6	206	1
121	42	Positive	25	16.6	5.13	6.6	196	1
34	45	Positive	25	14	5.98	3	155	1
139	60	Positive	25	13.3	4.55	6.2	82	1
127	72	Positive	25	13.6	4.46	5.3	100	1
53	21	Positive	26	14.8	4.26	2	69	1
63	21	Positive	26	15.1	5.15	4.2	222	1
31	25	Positive	26	14.2	4.69	3.6	156	1
118	25	Positive	26	13.9	4.32	4.6	205	1
56	27	Positive	26	15.4	5.47	2.9	112	1
94	29	Positive	26	14.6	4.83	3.7	145	1
107	30	Positive	26	14.5	4.32	6.7	184	1
81	34	Positive	26	16.1	5.11	3.5	130	1
14	35	Positive	26	14.5	5.07	6.8	171	1
17	36	Positive	26	15.6	5.34	3.5	137	1
87	36	Positive	26	14.2	4.7	6.4	190	1
71	38	Positive	26	15.1	5.05	2.6	81	1
79	21	Positive	27	5.8	3.55	2	308	1
69	24	Positive	27	14.8	5.19	4.9	146	1
133	26	Positive	27	13.9	4.5	4.2	152	1
48	29	Positive	27	14.3	5.43	5.6	150	1
60	30	Positive	27	14.5	4.45	6.6	222	1
102	32	Positive	27	13.2	4.76	7.6	289	1
122	33	Positive	27	12.7	3.71	6.7	165	1
126	33	Positive	27	14.5	5.35	2.4	111	1
74	22	Positive	28	13.1	4.51	1.7	108	1
130	25	Positive	28	14.4	4.31	8.4	194	1
1	28	Positive	28	15.2	4.73	4.2	214	1
136	35	Positive	28	15.7	5.32	6.9	230	1
10	24	Positive	29	14.6	4.64	9.3	279	1
103	25	Positive	29	15.4	4.85	3.6	224	1
150	39	Positive	29	12.7	3.71	6.7	165	1
19	29	Positive	30	13	4.23	5.1	179	1
33	32	Positive	30	12.1	4.67	6	200	1
18	33	Positive	30	14	4.6	3.8	132	1
46	36	Positive	30	12.2	3.98	2.2	94	1
11	26	Positive	31	12.9	4.6	5.2	130	1
142	36	Positive	31	13.3	4.55	6.2	82	1
116	21	Positive	32	13.3	4.55	6.2	82	1
37	24	Positive	32	12.9	4.6	5.2	130	1
108	25	Positive	32	14.9	4.99	6	162	1
15	27	Positive	32	12.1	4.67	6	200	1
147	35	Positive	32	12.7	3.71	6.7	165	1
4	32	Positive	34	12.1	4.67	6	200	1
25	41	Positive	26	13	4.23	6.1	179	1
45	47	Positive	26	17.7	5.84	2.7	122	1
77	47	Positive	26	14.2	6.81	4.6	175	1
111	49	Positive	26	14.8	5.34	5.5	258	1
138	52	Positive	26	15.5	5.18	3.8	168	1
140	47	Positive	27	15.3	4.71	6	261	1
114	41	Positive	28	13.9	4.76	5	159	1
21	42	Positive	28	12.1	4.31	4	118	1
100	44	Positive	28	14.4	4.84	6.3	220	1
32	48	Positive	28	15.4	4.96	8.6	241	1
36	55	Positive	28	14.8	4.85	8.2	258	1
16	47	Positive	29	12.3	5.01	4.5	122	1
50	42	Positive	30	13.1	4.82	2.5	110	1
80	46	Positive	30	16.3	5.53	4.1	200	1
148	44	Positive	31	14.4	5.46	8.4	133	1
115	62	Positive	30	14.4	5.46	8.4	133	1
12	71	Positive	30	15.1	4.8	2.2	110	1
42	8	Positive	26	12.4	5.24	8	152	2
5	30	Positive	18	15.1	4.5	5.9	81	2
89	18	Positive	20	14.4	5.46	8.4	133	2
93	21	Positive	20	15.1	4.38	2.8	65	2
43	35	Positive	27	13.1	4.82	2.5	110	2
52	38	Positive	28	14.9	5.17	10.2	282	2
72	21	Positive	29	15.5	4.93	6.9	175	2
58	26	Positive	20	13.9	4.81	8.4	235	2
23	38	Positive	20	12.7	4.31	3.4	76	2
131	22	Positive	21	14.4	5.66	4.1	133	2
128	31	Positive	21	10.6	3.59	3.9	200	2
61	28	Positive	22	14.4	5.22	3.9	173	2
41	24	Positive	24	16.3	5.34	8.1	138	2
44	27	Positive	24	14.7	4.8	2.1	141	2
83	52	Positive	24	15.3	4.89	2.6	80	2
149	61	Positive	24	14.5	5.02	7	117	2
90	21	Positive	25	15.3	5.19	6.2	230	2
24	28	Positive	25	15.5	4.65	2.5	91	2
51	29	Positive	25	16.7	6.29	3.2	151	2
68	36	Positive	25	14	4.63	5.3	194	2
135	45	Positive	26	15.2	4.69	2.6	84	2
86	47	Positive	28	16.1	5.24	4.1	141	2
76	41	Positive	29	16.1	5.24	4.1	141	2
73	42	Positive	30	13.4	4.81	4.4	157	2
59	29	Positive	25	14.2	4.77	4.3	176	3
7	36	Positive	30	14	5.01	3	141	1 & 2
49	49	Positive	28	11.2	3.96	5	175	1 & 2
6	48	Positive	32	14.5	5.11	8.4	204	1 & 2
132	49	Positive	23	15.7	5.65	4.3	170	1 & 2
91	47	Positive	24	15.7	4.41	2.6	85	1 & 2
	1 & 2	all done in duplicates	n=8
	3	all done in triplicate	n=3
	2	selected done once	n=20
	1	selected done once	n=32
	H	done once	n=15
	cov	done once	n=6
	std.	done in duplicates	n=10
	blank	done once	n=2
			total=96

## Sheet: DENV_ELISA
S.no	Code	Dengue NS1 Antigen	Dengue PCR CT	HB	RBC	WBC	Platelets	Serotype
2	SA31	Positive	33	12.1	4.87	16.9	538	1
27	SA1	Positive	18	13.2	4.91	7.3	145	1
120	SA2	Positive	18	13.3	4.55	6.2	82	1
98	SA3	Positive	18	17.3	5.73	4.5	70	1
78	SA4	Positive	19	13.7	4.92	4.5	117	1
75	SA7	Positive	20	15.7	4.93	4.9	141	1
9	SA23	Positive	27	14.9	5.19	2.6	118	1
84	SA8	Positive	20	16.3	5.53	4.1	200	1
62	SA25	Positive	28	14.5	4.81	4.6	160	1
13	SA9	Positive	20	14.7	4.8	6.8	154	1
97	SA11	Positive	21	15.1	4.38	2.8	65	1
66	SA10	Positive	21	16	5	3.6	121	1
8	SA6	Positive	22	11.9	4.1	5.5	195	1
105	SA12	Positive	22	13.6	4.48	6.4	252	1
47	SA13	Positive	22	15.3	5.12	2.6	130	1
20	SA14	Positive	22	12.7	4.63	4.2	162	1
110	SA15	Positive	23	16.1	5.07	2.1	81	1
35	SA16	Positive	23	16	5.13	5.1	143	1
119	SA17	Positive	24	15.7	4.93	4.9	141	1
28	SA18	Positive	25	12.9	4.6	5.2	130	1
96	SA19	Positive	25	14.9	4.99	6	162	1
127	SA20	Positive	25	13.6	4.46	5.3	100	1
53	SA21	Positive	26	14.8	4.26	2	69	1
71	SA22	Positive	26	15.1	5.05	2.6	81	1
79	SA24	Positive	27	5.8	3.55	2	308	1
10	SA26	Positive	29	14.6	4.64	9.3	279	1
33	SA27	Positive	30	12.1	4.67	6	200	1
15	SA30	Positive	32	12.1	4.67	6	200	1
4	SA32	Positive	34	12.1	4.67	6	200	1
80	SA28	Positive	30	16.3	5.53	4.1	200	1
115	SA29	Positive	30	14.4	5.46	8.4	133	1
42	SB14	Positive	26	12.4	5.24	8	152	2
5	SB1	Positive	18	15.1	4.5	5.9	81	2
89	SB2	Positive	20	14.4	5.46	8.4	133	2
93	SB3	Positive	20	15.1	4.38	2.8	65	2
43	SB15	Positive	27	13.1	4.82	2.5	110	2
52	SB16	Positive	28	14.9	5.17	10.2	282	2
58	SB4	Positive	20	13.9	4.81	8.4	235	2
23	SB	Positive	20	12.7	4.31	3.4	76	2
128	SB6	Positive	21	10.6	3.59	3.9	200	2
61	SB7	Positive	22	14.4	5.22	3.9	173	2
41	SB8	Positive	24	16.3	5.34	8.1	138	2
44	SB9	Positive	24	14.7	4.8	2.1	141	2
83	SB5	Positive	24	15.3	4.89	2.6	80	2
90	SB10	Positive	25	15.3	5.19	6.2	230	2
24	SB11	Positive	25	15.5	4.65	2.5	91	2
51	SB13	Positive	25	16.7	6.29	3.2	151	2
68	SB12	Positive	25	14	4.63	5.3	194	2
86	SB17	Positive	28	16.1	5.24	4.1	141	2
76	SB19	Positive	29	16.1	5.24	4.1	141	2
73	SB18	Positive	30	13.4	4.81	4.4	157	2
59	SC1	Positive	25	14.2	4.77	4.3	176	3
7	SD4	Positive	30	14	5.01	3	141	1 & 2
49	SD3	Positive	28	11.2	3.96	5	175	1 & 2
6	SD1	Positive	32	14.5	5.11	8.4	204	1 & 2
91	SD2	Positive	24	15.7	4.41	2.6	85	1 & 2
		all done in duplicates	n=8
		all done in triplicate	n=3
		selected done once	n=20
		selected done once	n=32
		done once	n=15
		done once	n=6
		done in duplicates	n=10
		done once	n=2
			total=96

## Sheet: SPSS File
S.No	Age (year)	Dengue NS1 Antigen	Dengue PCR CT	HB	RBC	WBC	Platelets	Cortisol (ng/ml)	Epinephrine (pg/ml)	Dengue Serotype
1	28	Positive	28	15.2	4.73	4.2	214			1
2	4	Positive	33	12.1	4.87	16.9	538	88.0862	639.049	1
3	25	Positive	25	14	4.71	5.3	263			1
4	32	Positive	34	12.1	4.67	6	200	85.5698	323.416	1
5	30	Positive	18	15.1	4.5	5.9	81	113.08	123.218	2
6	48	Positive	32	14.5	5.11	8.4	204	76.3514	45.5486	1 & 2
7	36	Positive	30	14	5.01	3	141	162.194	54.4268	1 & 2
8	13	Positive	22	11.9	4.1	5.5	195	104.86	307.135	1
9	19	Positive	27	14.9	5.19	2.6	118	75.4911	1430.06	1
10	24	Positive	29	14.6	4.64	9.3	279	114.638	94.3831	1
11	26	Positive	31	12.9	4.6	5.2	130			1
12	71	Positive	30	15.1	4.8	2.2	110			1
13	53	Positive	20	14.7	4.8	6.8	154	114.689	36.4408	1
14	35	Positive	26	14.5	5.07	6.8	171			1
15	27	Positive	32	12.1	4.67	6	200	80.2105	437.571	1
16	47	Positive	29	12.3	5.01	4.5	122			1
17	36	Positive	26	15.6	5.34	3.5	137			1
18	33	Positive	30	14	4.6	3.8	132			1
19	29	Positive	30	13	4.23	5.1	179			1
20	49	Positive	22	12.7	4.63	4.2	162	112.582	31.669	1
21	42	Positive	28	12.1	4.31	4	118			1
22	29	Positive	23	13	4.23	5.1	179			1
23	38	Positive	20	12.7	4.31	3.4	76	66.9899	384.877	2
24	28	Positive	25	15.5	4.65	2.5	91	190.167	115.84	2
25	41	Positive	26	13	4.23	6.1	179			1
26	19	Positive	30	13.1	4.79	3.8	138			1
27	23	Positive	18	13.2	4.91	7.3	145	61.5611	538.795	1
28	13	Positive	25	12.9	4.6	5.2	130	60.204		1
29	16	Positive	27	13.8	4.45	3.8	115			1
30	10	Positive	22	12.9	4.07	5.2	313			1
31	25	Positive	26	14.2	4.69	3.6	156			1
32	48	Positive	28	15.4	4.96	8.6	241			1
33	32	Positive	30	12.1	4.67	6	200	93.8299	365.767	1
34	45	Positive	25	14	5.98	3	155			1
35	41	Positive	23	16	5.13	5.1	143	44.503	88.9958	1
36	55	Positive	28	14.8	4.85	8.2	258			1
37	24	Positive	32	12.9	4.6	5.2	130			1
38	19	Positive	27	12.7	4.1	3.3	100			1
39	24	Positive	23	14.6	4.34	5.3	146			1
40	22	Positive	25	14.4	4.99	3.3	128			1
41	24	Positive	24	16.3	5.34	8.1	138	69.7345	93.5077	2
42	8	Positive	26	12.4	5.24	8	152	89.5406	775.086	2
43	35	Positive	27	13.1	4.82	2.5	110	128.571	97.9561	2
44	27	Positive	24	14.7	4.8	2.1	141	73.8313	72.2706	2
45	47	Positive	26	17.7	5.84	2.7	122			1
46	36	Positive	30	12.2	3.98	2.2	94			1
47	33	Positive	22	15.3	5.12	2.6	130	100.435	44.8339	1
48	29	Positive	27	14.3	5.43	5.6	150			1
49	49	Positive	28	11.2	3.96	5	175	129.05	44.7529	1 & 2
50	42	Positive	30	13.1	4.82	2.5	110			1
51	29	Positive	25	16.7	6.29	3.2	151	87.6128	105.407	2
52	38	Positive	28	14.9	5.17	10.2	282	22.3137	140.639	2
53	21	Positive	26	14.8	4.26	2	69	68.8657	55.094	1
54	18	Positive	25	13.4	4.64	2.3	213			1
55	25	Positive	23	12	4.9	7.5	308			1
56	27	Positive	26	15.4	5.47	2.9	112			1
57	22	Positive	24	15.8	4.79	4	130			1
58	26	Positive	20	13.9	4.81	8.4	235	77.0637	62.396	2
59	29	Positive	25	14.2	4.77	4.3	176	64.8943	71.2587	3
60	30	Positive	27	14.5	4.45	6.6	222			1
61	28	Positive	22	14.4	5.22	3.9	173	67.2813	90.1624	2
62	20	Positive	28	14.5	4.81	4.6	160	85.6853	56.9693	1
63	21	Positive	26	15.1	5.15	4.2	222			1
64	29	Positive	24	14	5.86	7.9	242			1
65	29	Positive	25	14.6	5.22	2.6	100			1
66	31	Positive	21	16	5	3.6	121	159.8	320.03	1
67	37	Positive	18	13.2	5	2.5	161			1
68	36	Positive	25	14	4.63	5.3	194	135.02	115.958	2
69	24	Positive	27	14.8	5.19	4.9	146			1
70	44	Positive	22	13.7	4.92	4.5	117			1
71	38	Positive	26	15.1	5.05	2.6	81	55.128	47.8386	1
72	21	Positive	29	15.5	4.93	6.9	175			2
73	42	Positive	30	13.4	4.81	4.4	157	65.5959	92.9992	2
74	22	Positive	28	13.1	4.51	1.7	108			1
75	25	Positive	20	15.7	4.93	4.9	141	39.9624	96.726	1
76	41	Positive	29	16.1	5.24	4.1	141	99.5668	68.8377	2
77	47	Positive	26	14.2	6.81	4.6	175			1
78	21	Positive	19	13.7	4.92	4.5	117	95.458	57.3705	1
79	21	Positive	27	5.8	3.55	2	308	73.5635	78.306	1
80	46	Positive	30	16.3	5.53	4.1	200	47.6688	90.8542	1
81	34	Positive	26	16.1	5.11	3.5	130			1
82	29	Positive	22	13	4.22	4.1	188			1
83	52	Positive	24	15.3	4.89	2.6	80	141.001	404.798	2
84	28	Positive	20	16.3	5.53	4.1	200	23.8805	34.2672	1
85	34	Positive	25	13.9	4.85	5.6	206			1
86	47	Positive	28	16.1	5.24	4.1	141	69.3858	61.452	2
87	36	Positive	26	14.2	4.7	6.4	190			1
88	24	Positive	24	15.5	4.81	4.8	181			1
89	18	Positive	20	14.4	5.46	8.4	133	72.6832	62.2882	2
90	21	Positive	25	15.3	5.19	6.2	230	95.3728	98.819	2
91	47	Positive	24	15.7	4.41	2.6	85	69.8936	256.953	1 & 2
92	23	Positive	22	14	4.57	6.4	152			1
93	21	Positive	20	15.1	4.38	2.8	65	65.6109	137.715	2
94	29	Positive	26	14.6	4.83	3.7	145			1
95	29	Positive	23	15.1	4.95	4.5	145			1
96	31	Positive	25	14.9	4.99	6	162	74.4032	208.49	1
97	37	Positive	21	15.1	4.38	2.8	65	123.516	31.676	1
98	36	Positive	18	17.3	5.73	4.5	70	68.287	26.377	1
99	24	Positive	25	16.1	5.03	3.9	176			1
100	44	Positive	28	14.4	4.84	6.3	220			1
101	25	Positive	22	13.9	4.32	4.6	205			1
102	32	Positive	27	13.2	4.76	7.6	289			1
103	25	Positive	29	15.4	4.85	3.6	224			1
104	29	Positive	24	14.2	4.7	6.4	190			1
105	32	Positive	22	13.6	4.48	6.4	252	79.9212	134.817	1
106	19	Positive	23	14.7	4.63	4.4	215			1
107	30	Positive	26	14.5	4.32	6.7	184			1
108	25	Positive	32	14.9	4.99	6	162			1
109	24	Positive	19	15.1	4.38	2.8	65			1
110	15	Positive	23	16.1	5.07	2.1	81	61.5045	24.9279	1
111	49	Positive	26	14.8	5.34	5.5	258			1
112	14	Positive	25	13.8	4.86	8.5	180			1
113	33	Positive	22	15.3	5.55	3.6	160			1
114	41	Positive	28	13.9	4.76	5	159			1
115	62	Positive	30	14.4	5.46	8.4	133	131.931	69.0833	1
116	21	Positive	32	13.3	4.55	6.2	82			1
117	28	Positive	24	14.9	4.51	10.5	130			1
118	25	Positive	26	13.9	4.32	4.6	205			1
119	18	Positive	24	15.7	4.93	4.9	141	123.652	53.4606	1
120	26	Positive	18	13.3	4.55	6.2	82	54.1296	263.475	1
121	42	Positive	25	16.6	5.13	6.6	196			1
122	33	Positive	27	12.7	3.71	6.7	165			1
123	44	Positive	22	16.1	5.24	4.1	141			1
124	21	Positive	20	16	5.31	6.2	71			1
125	23	Positive	21	16.1	5.84	3.1	142			1
126	33	Positive	27	14.5	5.35	2.4	111			1
127	72	Positive	25	13.6	4.46	5.3	100	157.508	40.9354	1
128	31	Positive	21	10.6	3.59	3.9	200	75.9718	58.6131	2
129	41	Positive	23	18.5	6.1	4	35			1
130	25	Positive	28	14.4	4.31	8.4	194			1
131	22	Positive	21	14.4	5.66	4.1	133			2
132	49	Positive	23	15.7	5.65	4.3	170			1 & 2
133	26	Positive	27	13.9	4.5	4.2	152			1
134	33	Positive	24	12.7	3.71	6.7	165			1
135	45	Positive	26	15.2	4.69	2.6	84			2
136	35	Positive	28	15.7	5.32	6.9	230			1
137	38	Positive	24	16.8	5.49	4.3	135			1
138	52	Positive	26	15.5	5.18	3.8	168			1
139	60	Positive	25	13.3	4.55	6.2	82			1
140	47	Positive	27	15.3	4.71	6	261			1
141	43	Positive	22	18.5	5.9	4.5	95			1
142	36	Positive	31	13.3	4.55	6.2	82			1
143	31	Positive	19	13.6	4.46	5.3	95			1
144	16	Positive	22	14.4	4.55	3.2	106			1
145	14	Positive	28	11.8	5.36	5	150			1
146	51	Positive	20	14.3	4.71	4.3	98			1
147	35	Positive	32	12.7	3.71	6.7	165			1
148	44	Positive	31	14.4	5.46	8.4	133			1
149	61	Positive	24	14.5	5.02	7	117			2
150	39	Positive	29	12.7	3.71	6.7	165			1
151		Positive						83.2145	51.7499	1 & 2
152		Positive						69.4174	103.685	1 & 2
153		Positive						134.755	48.1693	1 & 2
154		Positive						28.541	53.3433	1 & 2
155		Positive						81.4512	56.5876	3
156		Positive						79.6688	56.8098	3
157		Positive						39.2895	38.0507	1
158								176.966	612.959
159								219.304	117.813
160								148.285	1077.43
161								116.858	891.942
162								103.956	811.65
163								198.174	288.553
164								107.591	596.671
165								212.787	690.394
166								227.339	154.422
167								227.53	775.086
168								145.261	537.39
169								160.664	113.298
170								156.761	401.929
171								187.552	310.114
172								188.714	190.779
